# Supplementary material for: Lung-Based, Exosome Inhibition Mediates Systemic Impacts Following Particulate Matter Exposure
Source: Toxics. 2022 Aug 7;10(8):457. doi: 10.3390/toxics10080457 (PMC9413489; doi:10.3390/toxics10080457)
Supplement: Supplementary file 1 [file toxics-10-00457-s001.zip]

Archive with 1 entries (1 files):
- toxics-1817783-supplementary.pdf
